# Supplementary material for: Motor and Non-Motor Effects of Acute MPTP in Adult Zebrafish: Insights into Parkinson’s Disease
Source: Int J Mol Sci. 2025 Feb 16;26(4):1674. doi: 10.3390/ijms26041674 (PMC11855887; doi:10.3390/ijms26041674)
Supplement: Supplementary file 1 [file ijms-26-01674-s001.zip]

Archive with 1 entries (1 files):
- ijms-3457198-supplementary.pdf
